# Supplementary material for: Phylogenomic approaches untangle early divergences and complex diversifications of the olive plant family
Source: BMC Biol. 2022 Apr 25;20:92. doi: 10.1186/s12915-022-01297-0 (PMC9040247; doi:10.1186/s12915-022-01297-0)
Supplement: Supplementary file 1 — Additional file 1: Table S1. Taxa included in this study with locality and voucher numbers. Table S2. Information from the GenBank data, including the accession number of chloroplast genome sequences and Sequence Read Archive (SRA). Table S3. Branch support values of the 25 gene trees at the tribe level. The number of the trees the same as in Table 2. Table S4. Frequency of all the possible tree topologies from six species at the tribe level of Oleaceae. Table S5. D-statistic test results at the tribe level of Oleaceae with Origanum vulgare as an outgroup. Table S6. QuIBL analysis results at the tribe level of Oleaceae. Table S7. Average total introgression proportion per species pair in the QuIBL analysis at the tribe level of Oleaceae. Table S8. Frequency of all the possible tree topologies from five species at the subtribe level of tribe Oleeae. Table S9. D-statistic test results at the subtribe level of tribe Oleeae with Forsythia suspensa as an outgroup. Table S10. The QuIBL analysis results at the subtribe level of tribe Oleeae. Table S11. Average total introgression proportion per species pair in the QuIBL analysis at the subtribe level of tribe Oleeae. Table S12. Details of the four calibrations points used in the BEAST analysis. [file 12915_2022_1297_MOESM1_ESM.xlsx]

## Sheet: Table S1
Table S1. Taxa included in this study with locality, voucher numbers.
N.	Tribe	Subtribe	Taxon	Number of accession in DNA bank	Preservation	Locality	Mapping success rates (%)	Average depth
1	Myxopyreae		Nyctanthes arbor-tristis	BOP132889	Herbarium	Gengma, Yunnan, China	19.77	22.65
2	Myxopyreae		Myxopyrum hainanense	ENC850527	Silicagel	Guangzhou, Guangdong, China	27.32	7.24
3	Myxopyreae		Nyctanthes arbor-tristis	BOP215958	Silicagel	Mengla, Yunnan, China	21.44	138.91
8	Forsythieae		Abeliophyllum distichum	BOP214698	Silicagel	BBG, IBCAS, Beijing, China	12.71	26.54
9	Forsythieae		Abeliophyllum distichum	POC516292	Silicagel	BBG, IBCAS, Beijing, China	9.05	9.78
5	Forsythieae		Forsythia giraldiana	BOP132230	Herbarium	Yibu, Gansu, China	9.42	5.21
6	Forsythieae		Forsythia likiangensis	BOP132238	Herbarium	Lijiang, Yunnan,China	6.14	7.2
10	Forsythieae		Forsythia ovata	POC516293	Silicagel	BBG, IBCAS, Beijing, China	12.23	22.47
7	Forsythieae		Forsythia suspensa	BOP132246	Herbarium	Qufu, Shandong,China	17.32	5.05
11	Forsythieae		Forsythia suspensa	POC516115	Silicagel	BBG, IBCAS, Beijing, China	19.78	15.93
4	Forsythieae		Forsythia viridissima	BOP132256	Herbarium	Shimotsuke-tochigi, Tochigi-shi,Japan	12.23	8.31
12	Forsythieae		Forsythia viridissima	POC516291	Silicagel	BBG, IBCAS, Beijing, China	3.3	26.32
13	Fontanesieae		Fontanesia phillyreoides ssp. fortunei	POC516079	Silicagel	BBG, IBCAS, Beijing, China	13.5	31.05
14	Fontanesieae		Fontanesia philliraeoides	POC506020	Silicagel	Dalian, Liaoning, China	11.01	28.03
15	Jasmineae		Menodora scoparica	BOP214999	Herbarium	San Bernardino county, California, USA	4.8	105.52
16	Jasmineae		Mensdora spinescens	ENC850007	Herbarium	Esmeralda county,Nevada, USA	42.19	48.89
17	Jasmineae		Mensdora scabra	ENC850035	Herbarium	Coahuila,Mexico	7.71	88.68
18	Jasmineae		Jasminum albicalyx	POC528281	Silicagel	XTBG, Mengla, Yunnan, China	11.51	210.11
19	Jasmineae		Jasminum coffeinum	POC528198	Silicagel	XTBG, Mengla, Yunnan, China	6.92	130.03
20	Jasmineae		Jasminum subhumile	POC528929	Silicagel	XTBG, Mengla, Yunnan, China	11.38	112.89
21	Jasmineae		Jasminum yuanjiangense	POC528197	Silicagel	XTBG, Mengla, Yunnan, China	10.29	210.77
22	Jasmineae		Jasminum elongatum	POC506815	Silicagel	Lingshui, Hainan, China	16.06	173.74
23	Jasmineae		Jasminum nervosum	POC506751	Silicagel	Lingshui, Hainan, China	10.52	73.52
24	Jasmineae		Jasminum pentaneurum	POC507023	Silicagel	Ledong, Hainan, China	12.36	77.64
25	Jasmineae		Jasminum prainii	POC508197	Silicagel	Jiangjin, Chongqing, China	7.85	81.85
26	Jasmineae		Jasminum attenuatum	POC507992	Silicagel	Mengla, Yunnan, China	11.99	106.84
27	Oleeae	Ligustrinae	Ligustrum obtusifolium	ENC850044	Herbarium	Jeollanam-do, Korean	10.88	19.16
28	Oleeae	Ligustrinae	Ligustrum salicinum	ENC850042	Herbarium	Jeju-do, Korean	12.82	5.22
29	Oleeae	Ligustrinae	Ligustrum confusum	BOP132674	Herbarium	Motuo, Xizhang,China	24.51	13.5
30	Oleeae	Ligustrinae	Ligustrum japonicum	ENC850031	Herbarium	Hangzhou, Zhijiang,China	8.76	16.57
31	Oleeae	Ligustrinae	Ligustrum sinense	ENC850085	Herbarium	Sichuan,China	8.66	19.53
32	Oleeae	Ligustrinae	Ligustrum quihoui	POC516331	Silicagel	BBG, IBCAS, Beijing, China	13.61	18.16
33	Oleeae	Ligustrinae	Syringa oblata	BOP204802	Silicagel	BBG, IBCAS, Beijing, China	9.65	6.15
34	Oleeae	Ligustrinae	Syringa persica	BOP204804	Silicagel	BBG, IBCAS, Beijing, China	10.68	11.78
35	Oleeae	Ligustrinae	Syringa pubescens	DX07	Silicagel	BBG, IBCAS, Beijing, China	71.04	10.87
36	Oleeae	Ligustrinae	Syringa pubescens subsp. microphylla	BOP204807	Silicagel	BBG, IBCAS, Beijing, China	10.11	22.29
37	Oleeae	Ligustrinae	Syringa tibetica	DX06	Silicagel	BBG, IBCAS, Beijing, China	3.55	4.01
38	Oleeae	Fraxininae	Fraxinus mandshurica	BOP132388	Herbarium	Vladivastok, Primorskiy, Russia	13.22	7.15
39	Oleeae	Fraxininae	Fraxinus rhynchophylla	BOP132451	Herbarium	Gyeongsangnam-do, Korean	6.9	5.74
40	Oleeae	Fraxininae	Fraxinus sieboldiana	BOP132462	Herbarium	Gyeongsangnam-do, Korean	11.89	7.15
41	Oleeae	Fraxininae	Fraxinus americana	BOP132260	Herbarium	Tolland county, Connecticut, USA	14.57	4.46
42	Oleeae	Fraxininae	Fraxinus excelsior	POC516253	Silicagel	BBG, IBCAS, Beijing, China	4.07	6.64
43	Oleeae	Fraxininae	Fraxinus hupehensis	POC516254	Silicagel	BBG, IBCAS, Beijing, China	2.09	8.37
44	Oleeae	Oleinae	Chionanthus filiformis	BOP132190	Herbarium	Jardim Botanico Municipal, Parana, Brazil	5.42	7.44
76	Oleeae	Oleinae	Chionanthus longiflorus	BOP215902	Silicagel	Mengla, Yunnan, China	7.38	10.8
47	Oleeae	Oleinae	Chionanthus retusus	BOP132202	Herbarium	Boston, Massachusetts, USA	27.06	9.88
74	Oleeae	Oleinae	Chionanthus retusus	POC516249	Silicagel	BBG, IBCAS, Beijing, China	8.08	3.57
45	Oleeae	Oleinae	Chionanthus virginicus	BOP132207	Herbarium	NA	13.03	4.23
48	Oleeae	Oleinae	Forestiera angustifolia	BOP132221	Herbarium	Guaymas,Sonora, Mexico	5.26	6.65
49	Oleeae	Oleinae	Forestiera ligustrina	BOP132224	Herbarium	South Carolina, USA	4.89	7.23
50	Oleeae	Oleinae	Forestiera neomexicana	BOP132225	Herbarium	New Mexico, USA	7.87	12.38
51	Oleeae	Oleinae	Forestiera pubescens var.glabrifolia	BOP132227	Herbarium	New Mexico, USA	5.29	8.44
52	Oleeae	Oleinae	Forestiera reticulata	BOP132226	Herbarium	Texas,USA	11.82	8.39
77	Oleeae	Oleinae	Linociera ramiflora	POC527720	Silicagel	Danzhou, Hainan, China	8.54	11.88
78	Oleeae	Oleinae	Linociera sp.	BOP215901	Silicagel	Longchuan, Yunnan, China	10.08	9.77
66	Oleeae	Oleinae	Noronhia emarginata	POC544575	Silicagel	XTBG, Mengla, Yunnan, China	8.44	14.08
56	Oleeae	Oleinae	Olea brachiata	BOP133012	Herbarium	Dehua, Fujian,China	28.37	4.31
75	Oleeae	Oleinae	Olea brachiata	POC506706	Silicagel	Wanning Hainan, China	3.39	11.52
67	Oleeae	Oleinae	Olea caudatilimba	POC544614	Silicagel	XTBG, Mengla, Yunnan, China	7.72	8.43
79	Oleeae	Oleinae	Olea caudatilimba	BOP215905	Silicagel	Lanchang, Yunnan, China	6.62	21.65
72	Oleeae	Oleinae	Olea europaea subsp. cuspidata	POC528591	Silicagel	XTBG, Mengla, Yunnan, China	6.33	16.94
73	Oleeae	Oleinae	Olea europaea subsp. cuspidata	POC528849	Silicagel	XTBG, Mengla, Yunnan, China	6.7	7.54
54	Oleeae	Oleinae	Olea europaea subsp. guanchica	BOP133292	Herbarium	Canarias, Spain	13.16	6.59
57	Oleeae	Oleinae	Olea guangxiensis	ENC850002	Herbarium	Fuming, Yunnan,China	33.75	7.76
58	Oleeae	Oleinae	Olea hainanensis	ENC850015	Herbarium	Baoting, Hainian,China	86.16	8.56
59	Oleeae	Oleinae	Olea laxiflora	ENC850017	Herbarium	Gongshan, Yunnan,China	43.18	5.58
68	Oleeae	Oleinae	Olea neriifolia	POC544343	Silicagel	XTBG, Mengla, Yunnan, China	16.27	16.93
80	Oleeae	Oleinae	Olea paniculata	BOP215906	Silicagel	Simao, Yunnan, China	13.56	33.31
81	Oleeae	Oleinae	Olea parvilimba	BOP215903	Silicagel	Hekou, Yunnan, China	7.78	16.87
69	Oleeae	Oleinae	Olea rosea	POC544326	Silicagel	XTBG, Mengla, Yunnan, China	10.53	28.61
70	Oleeae	Oleinae	Olea rosea	POC544490	Silicagel	XTBG, Mengla, Yunnan, China	13.54	23.36
60	Oleeae	Oleinae	Olea salicifolia	ENC850009	Herbarium	Yunnan, China	32.78	9.48
71	Oleeae	Oleinae	Olea sp.	POC544315	Silicagel	XTBG, Mengla, Yunnan, China	41.31	11.99
82	Oleeae	Oleinae	Olea tetragonoclada	BOP215907	Silicagel	Menghai, Yunnan, China	7.64	11.29
83	Oleeae	Oleinae	Olea tsoongii	BOP215904	Silicagel	Yuanjiang, Yunnan, China	11.02	11.26
61	Oleeae	Oleinae	Osmanthus attenuatus	BOP133220	Herbarium	Jinping,Yunan,China	21.36	4.51
62	Oleeae	Oleinae	Osmanthus enervius	ENC850064	Herbarium	Jiayi, Taiwan,China	15.2	7.8
63	Oleeae	Oleinae	Osmanthus heterophyllus	BOP132986	Herbarium	Nantou, Taiwan,China	14.13	4.15
64	Oleeae	Oleinae	Osmanthus minor	ENC850066	Herbarium	Shuichang, Zhejiang,China	15.27	8.24
65	Oleeae	Oleinae	Osmanthus yunnanensis	BOP133042	Herbarium	Lijiang, Yunnan,China	13.71	5.24
55	Oleeae	Oleinae	Phillyrea angustifolia	BOP133045	Herbarium	Toscana, Italy	18.55	9.03
46	Oleeae	Oleinae	Phillyrea media	BOP133048	Herbarium	Tirana, Albania	20.03	9.33
53	Oleeae	Oleinae	Picconia excelsa	BOP133049	Herbarium	Hermigua, Spain	9.18	9.33
84			Carlemannia griffithii	BOP040902	Herbarium	Bhutan
BBG, IBCAS	Beijing Botanical Garden, Institute of Botany
XTBG	XiShuangBanNa Tropical Botanical Garden,Chinese Academy of Sciences

## Sheet: Table S2
Table S2. The information from the GenBank data, including the accession number of chloroplast genome sequences and Sequence Read Archive (SRA).
N	Tribe	Subtribe	Species	The accession number of Plastid genome	SRA	Mapping success rates (%)	Average depth
1	Forsythieae		Forsythia mandschurica	MH559275	SRR8247325	10.8	8.58
2	Oleeae	Schreberinae	Comoranthus minor	MH817901	SRR8247323	18.19	10.7
3	Oleeae	Schreberinae	Schrebera alata	MH817939	SRR8247360	30.31	15.38
4	Oleeae	Schreberinae	Schrebera arborea	MG255767	SRR8247367	4.3	5.54
5	Oleeae	Schreberinae	Schrebera capuronii	MH817940	SRR8247366	8.15	7.31
6	Oleeae	Schreberinae	Schrebera swietenioides	MH817941	SRR8247314	11.69	21.81
7	Oleeae	Schreberinae	Schrebera trichoclada	MH817942	SRR8247315	8.11	31.64
8	Oleeae	Ligustrinae	Ligustrum gracile	MH817914	SRR8247349	9.15	1.9
9	Oleeae	Ligustrinae	Ligustrum japonicum	MH817915	SRR8247337	5.98	4.05
10	Oleeae	Ligustrinae	Syringa vulgaris	MG255768	SRR8247317	11.15	6.19
11	Oleeae	Ligustrinae	Syringa yunnanensis	MH817943	SRR8247310	8.65	5.14
12	Oleeae	Fraxininae	Fraxinus americana	MH817907	SRR8247307	31.64	2.46
13	Oleeae	Fraxininae	Fraxinus angustifolia	MH817870	SRR8247308	81.62	6.39
14	Oleeae	Fraxininae	Fraxinus bungeana	MH173264	SRR8247306	46.2	3.99
15	Oleeae	Fraxininae	Fraxinus chinensis	MK299391	SRR8247300	38.93	1.22
16	Oleeae	Fraxininae	Fraxinus insularis	MK299392	SRR8247350	41.45	4.29
17	Oleeae	Fraxininae	Fraxinus lanuginosa	MH817908	SRR8247309	45.77	2.29
18	Oleeae	Fraxininae	Fraxinus latifolia	MH817909	SRR8247304	37.16	2.9
19	Oleeae	Fraxininae	Fraxinus mandshurica	MK299393	SRR8247301	74.74	2.44
20	Oleeae	Fraxininae	Fraxinus nigra	MK299394	SRR8247351	34.98	3.22
21	Oleeae	Fraxininae	Fraxinus ornus	MG255757	SRR8247352	34.23	4.18
22	Oleeae	Fraxininae	Fraxinus ornus	MH817910	ERR3015591	48.53	8.88
23	Oleeae	Fraxininae	Fraxinus quadrangulata	MH817911	SRR8247353	31.1	2.09
24	Oleeae	Fraxininae	Fraxinus sieboldiana	MK299395	SRR8247354	46.09	2.53
25	Oleeae	Fraxininae	Fraxinus velutina	MK299396	SRR8247355	33.18	2.4
26	Oleeae	Fraxininae	Fraxinus xanthoxyloides	MH817912	ERR3015592	37.42	1.68
27	Oleeae	Oleinae	Chionanthus axillaris	MH817882	SRR8247347	13.98	7.24
28	Oleeae	Oleinae	Chionanthus brachystachys	MK299388	SRR8247340	13.4	5.47
29	Oleeae	Oleinae	Chionanthus brassii	MH817883	SRR8247381	5.83	3.74
30	Oleeae	Oleinae	Chionanthus brassii	MH817884	SRR8247346	6.57	3.66
31	Oleeae	Oleinae	Chionanthus filiformis	MH817869	SRR8247341	15.89	3.77
32	Oleeae	Oleinae	Chionanthus fluminensis	MK299389	SRR8247384	14	5.51
33	Oleeae	Oleinae	Chionanthus implicatus	MH817885	SRR8247379	13.65	3.9
34	Oleeae	Oleinae	Chionanthus ligustrinus	MH817886	SRR8247339	15.25	4.85
35	Oleeae	Oleinae	Chionanthus macrobotrys	MH817887	SRR8247343	17.36	23.39
36	Oleeae	Oleinae	Chionanthus mala-elengi	MH817888	SRR8247342	11.99	3.55
37	Oleeae	Oleinae	Chionanthus maxwellii	MH817889	SRR8247338	10.46	10.44
38	Oleeae	Oleinae	Chionanthus panamensis	MH817890	SRR8247383	13.6	7.09
39	Oleeae	Oleinae	Chionanthus parkinsonii	MG255752	SRR8247378	19.55	6.14
40	Oleeae	Oleinae	Chionanthus polygamus	MH817891	SRR8247345	11.93	4.35
41	Oleeae	Oleinae	Chionanthus pubescens	MH817892	SRR8247385	19.43	25.94
42	Oleeae	Oleinae	Chionanthus quadristamineus	MH817893	SRR8247387	2.39	3.73
43	Oleeae	Oleinae	Chionanthus ramiflorus	MH817894	SRR8247311	11.22	4.55
44	Oleeae	Oleinae	Chionanthus ramiflorus	MH817895	SRR8247376	20.26	5.74
45	Oleeae	Oleinae	Chionanthus ramiflorus	MH817896	SRR8247320	16.4	3.1
46	Oleeae	Oleinae	Chionanthus retusus	MH817897	SRR8247386	3.73	17.44
47	Oleeae	Oleinae	Chionanthus rupicola	MG255753	SRR8247344	8.22	6.7
48	Oleeae	Oleinae	Chionanthus thorelii	MH817898	SRR8247321	19.02	6.32
49	Oleeae	Oleinae	Chionanthus virginicus	MH817900	SRR8247322	10.77	3.34
50	Oleeae	Oleinae	Forestiera angustifolia	MH817902	SRR8247327	16.57	9.51
51	Oleeae	Oleinae	Forestiera isabelae	MG255755	SRR8247302	27.73	5.66
52	Oleeae	Oleinae	Forestiera ligustrina	MH817903	SRR8247319	10.19	3.21
53	Oleeae	Oleinae	Forestiera phillyreoides	MH817904	SRR8247303	9.92	4.84
54	Oleeae	Oleinae	Forestiera pubescens var. parviflora	MH817905	SRR8247324	11.45	3.26
55	Oleeae	Oleinae	Forestiera pubescens var. pubescens	MK299390	SRR8247318	12.84	3.97
56	Oleeae	Oleinae	Forestiera segregata	MH817906	SRR8247305	13.28	4.7
57	Oleeae	Oleinae	Haenianthus salicifolius	MH817913	SRR8247356	18.72	3.47
58	Oleeae	Oleinae	Hesperelaea palmeri	LN515489	SRR8247357	9.16	4.29
59	Oleeae	Oleinae	Nestegis apetala	MG255758	ERR3015593	14.96	3.16
60	Oleeae	Oleinae	Nestegis cunninghamii	MH817916	ERR3015594	2.05	3.76
61	Oleeae	Oleinae	Nestegis lanceolata	MH817917	SRR8247334	20.99	4.4
62	Oleeae	Oleinae	Nestegis sandwicensis	MH817918	SRR8247328	13.8	2.94
63	Oleeae	Oleinae	Noronhia clarinerva	MH817875	SRR8247332	14.79	3.51
64	Oleeae	Oleinae	Noronhia emarginata	MH817919	SRR8247333	19.91	4.48
65	Oleeae	Oleinae	Noronhia intermedia	MH817876	SRR8247335	21.69	4.95
66	Oleeae	Oleinae	Noronhia lowryi	MG255759	ERR3015600	12.3	3.74
67	Oleeae	Oleinae	Noronhia lowryi	MH817920	ERR3015589	15.73	5.44
68	Oleeae	Oleinae	Noronhia peglerae	MH817921	SRR8247382	14.68	2.84
69	Oleeae	Oleinae	Notelaea longifolia	MH817922	SRR8247331	6.88	3.53
70	Oleeae	Oleinae	Notelaea microcarpa	MH817923	SRR8247330	16.58	3.71
71	Oleeae	Oleinae	Notelaea venosa	MH817924	SRR8247329	18	7.76
72	Oleeae	Oleinae	Olea capensis subsp. capensis	MH817925	SRR8247374	20.72	3.05
73	Oleeae	Oleinae	Olea capensis subsp. macrocarpa	MH817926	ERR3015596	4.58	3.18
74	Oleeae	Oleinae	Olea europaea subsp. europaea	MG255762	SRR8247313	14.09	9.07
75	Oleeae	Oleinae	Olea europaea subsp. europaea	MG255763	SRR8247336	14.42	11.75
76	Oleeae	Oleinae	Olea europaea subsp. guanchica	MG255764	SRR8247348	13.5	4.3
77	Oleeae	Oleinae	Olea europaea subsp. laperrinei	MG255765	SRR8247375	21.63	24.25
78	Oleeae	Oleinae	Olea exasperata	MG255766	ERR3015590	15.05	3.84
79	Oleeae	Oleinae	Olea javanica	MH817927	SRR8247312	9.18	2.38
80	Oleeae	Oleinae	Olea lancea	MH817878	ERR3015597	22.13	4.27
81	Oleeae	Oleinae	Olea paniculata	MH817928	SRR8247372	9.56	3.19
82	Oleeae	Oleinae	Olea perrieri	MH817929	ERR3015598	8.53	5.73
83	Oleeae	Oleinae	Olea tsoongii	MH817930	SRR8247362	6.47	3.08
84	Oleeae	Oleinae	Osmanthus americanus	MH119143	ERR3015599	5.17	2.06
85	Oleeae	Oleinae	Osmanthus americanus	MH998250	SRR8247373	10.64	2.58
86	Oleeae	Oleinae	Osmanthus austrocaledonicus	MK299397	SRR8247377	12.68	4.33
87	Oleeae	Oleinae	Osmanthus decorus	MK299398	SRR8247371	12.03	10.24
88	Oleeae	Oleinae	Osmanthus delavayi	MH817931	SRR8247368	7.97	7.15
89	Oleeae	Oleinae	Osmanthus fragrans	MH817932	SRR8247369	6.67	2.45
90	Oleeae	Oleinae	Osmanthus heterophyllus	MK299399	SRR8247370	13.16	4.4
91	Oleeae	Oleinae	Osmanthus yunnanensis	MH817933	SRR8247363	15.01	2.59
92	Oleeae	Oleinae	Phillyrea aff. angustifolia	MH817934	SRR8247358	6.65	2.86
93	Oleeae	Oleinae	Phillyrea angustifolia	MH817935	SRR8247365	9.78	8.98
94	Oleeae	Oleinae	Picconia azorica	MH817937	SRR8247364	10.95	2.77
95	Oleeae	Oleinae	Picconia excelsa	MH817938	SRR8247359	9.86	4.45
96	Oleeae	Oleinae	Priogymnanthus hasslerianus	MH817879	SRR8247361	9.98	16.19

## Sheet: Table S3
Table S3. Branch support values of the 25 gene trees at the tribe level. The number of the three as some as the Table 2.
Gene trees	Tree topology	Support values
		Node 01	Node 02	Node 03
tree 01	(Myxopyreae Node 01 (Forsythieae, Node 02 (Fontanesieae, Node 03 (Jasmineae, Oleeae)))	100	61	100
tree 02	(Myxopyreae Node 01 (Forsythieae, Node 02 (Fontanesieae, Node 03 (Jasmineae, Oleeae)))	100	74	100
tree 03	(Myxopyreae Node 01 (Forsythieae, Node 02 (Fontanesieae, Node 03 (Jasmineae, Oleeae)))	100	78	100
tree 04	(Myxopyreae Node 01 (Forsythieae, Node 02 (Fontanesieae, Node 03 (Jasmineae, Oleeae)))	100	70	100
tree 05	(Myxopyreae Node 01 (Forsythieae, Node 02 (Fontanesieae, Node 03 (Jasmineae, Oleeae)))	100	98	100
tree 06	(Myxopyreae Node 01 (Fontanesieae, Node 02 (Forsythieae, Node 03 (Jasmineae, Oleeae)))	88	25	63
tree 07	(Myxopyreae Node 01 (Fontanesieae, Node 02 (Forsythieae, Node 03 (Jasmineae, Oleeae)))	92	32	72
tree 08	(Myxopyreae Node 01 (Fontanesieae, Node 02 (Forsythieae, Node 03 (Jasmineae, Oleeae)))	91	35	71
tree 09	(Myxopyreae Node 01 (Forsythieae, Node 02 (Fontanesieae, Node 03 (Jasmineae, Oleeae)))	99	52	85
tree 10	(Myxopyreae Node 01 (Forsythieae, Node 02 (Fontanesieae, Node 03 (Jasmineae, Oleeae)))	100	92	100
tree 11	(Myxopyreae Node 01 (Forsythieae, Node 02 (Fontanesieae, Node 03 (Jasmineae, Oleeae)))	100	88	100
tree 12	(Myxopyreae Node 01 (Forsythieae, Node 02 (Fontanesieae, Node 03 (Jasmineae, Oleeae)))	100	94	100
tree 13	(Myxopyreae Node 01 (Forsythieae, Node 02 (Fontanesieae, Node 03 (Jasmineae, Oleeae)))	100	85	100
tree 14	(Myxopyreae Node 01 (Forsythieae, Node 02 (Fontanesieae, Node 03 (Jasmineae, Oleeae)))	100	87	100
tree 15	(Myxopyreae Node 01 (Forsythieae, Node 02 (Fontanesieae, Node 03 (Jasmineae, Oleeae)))	100	100	100
tree 16	(Myxopyreae Node 01 (Forsythieae, Node 02 (Fontanesieae, Node 03 (Jasmineae, Oleeae)))	100	100	100
tree 17	(Myxopyreae Node 01 (Forsythieae, Node 02 (Fontanesieae, Node 03 (Jasmineae, Oleeae)))	100	100	100
tree 18	(Myxopyreae Node 01 (Forsythieae, Node 02 (Fontanesieae, Node 03 (Jasmineae, Oleeae)))	100	100	100
tree 19	(Myxopyreae Node 01 (Forsythieae, Node 02 (Fontanesieae, Node 03 (Jasmineae, Oleeae)))	100	100	100
tree 20	(Myxopyreae Node 01 (Fontanesieae, Node 02 (Forsythieae, Node 03 (Jasmineae, Oleeae)))	99	88	100
tree 21	(Myxopyreae Node 01 (Fontanesieae, Node 02 (Forsythieae, Node 03 (Jasmineae, Oleeae)))	100	100	100
tree 22	(Myxopyreae Node 01 (Fontanesieae, Node 02 (Forsythieae, Node 03 (Jasmineae, Oleeae)))	93	100	100
tree 23	(Myxopyreae Node 01 (Fontanesieae, Node 02 (Forsythieae, Node 03 (Jasmineae, Oleeae)))	100	100	100
tree 24	(Myxopyreae Node 01 (Fontanesieae, Node 02 (Forsythieae, Node 03 (Jasmineae, Oleeae)))	100	99	100
tree 25	(Myxopyreae Node 01 (Fontanesieae, Node 02 (Forsythieae, Node 03 (Jasmineae, Oleeae)))	100	100	100

## Sheet: Table S4
Table S4. Frequency of all the possible tree topologies from six species at the tribe level of Oleaceae.
	Topology	Gene tree No.	Weight (%)
topo01	(F,(A,(B,(C,(D,E)))));	157	6.02		A: Myxopyreae, Myxopyrum hainanense
topo02	(F,(D,(E,(C,(A,B)))));	134	5.14		B: Fontanesieae: Fontanesia phillyreoides
topo03	(F,(A,(C,(B,(D,E)))));	112	4.29		C: Forsythieae, Forsythia suspensa
topo04	(F,(A,((D,E),(C,B))));	102	3.91		D: Jasmineae, Jasminum mesnyi
topo05	(F,(B,(A,(C,(D,E)))));	100	3.83		E: Oleeae, Fraxinus excelsior
topo06	(F,(D,(E,(B,(C,A)))));	98	3.76		F: Origanum_vulgare
topo07	(F,(D,(B,(A,(E,C)))));	81	3.11
topo08	(F,(D,(E,(A,(C,B)))));	67	2.57
topo09	(F,(D,(B,(E,(C,A)))));	67	2.57
topo10	(F,(B,((D,E),(C,A))));	67	2.57
topo11	(F,(D,((E,C),(A,B))));	64	2.45
topo12	(F,(D,(A,(B,(E,C)))));	59	2.26
topo13	(F,(B,(C,(A,(D,E)))));	56	2.15
topo14	(F,(D,(A,(C,(E,B)))));	51	1.96
topo15	(F,(A,(B,(D,(E,C)))));	50	1.92
topo16	(F,(D,(A,(E,(C,B)))));	48	1.84
topo17	(F,(D,(B,(C,(E,A)))));	46	1.76
topo18	(F,(C,((D,E),(A,B))));	46	1.76
topo19	(F,(A,((D,B),(E,C))));	40	1.53
topo20	(F,(A,(C,(E,(D,B)))));	39	1.5
topo21	(F,(D,(C,(E,(A,B)))));	38	1.46
topo22	(F,(((D,E),C),(A,B)));	38	1.46
topo23	(F,(A,(B,(E,(D,C)))));	35	1.34
topo24	(F,(A,(D,(B,(E,C)))));	33	1.27
topo25	(F,(B,(A,(D,(E,C)))));	32	1.23
topo26	(F,(C,(A,(B,(D,E)))));	31	1.19
topo27	(F,(A,(D,(E,(C,B)))));	31	1.19
topo28	(F,((D,E),(C,(A,B))));	30	1.15
topo29	(F,(D,(C,(A,(E,B)))));	29	1.11
topo30	(F,(D,((E,B),(C,A))));	29	1.11
topo31	(F,(D,((E,A),(C,B))));	28	1.07
topo32	(F,(A,(E,(C,(D,B)))));	27	1.04
topo33	(F,(D,(C,(B,(E,A)))));	26	1
topo34	(F,(C,(B,(A,(D,E)))));	26	1
topo35	(F,(A,(D,(C,(E,B)))));	26	1
topo36	(F,(A,(E,(D,(C,B)))));	24	0.92
topo37	(F,(B,(C,(E,(D,A)))));	23	0.88
topo38	(F,(B,(A,(E,(D,C)))));	23	0.88
topo39	(F,(B,((D,A),(E,C))));	23	0.88
topo40	(F,(E,(D,(C,(A,B)))));	22	0.84
topo41	(F,(((D,E),B),(C,A)));	22	0.84
topo42	(F,(E,(D,(B,(C,A)))));	20	0.77
topo43	(F,(B,(D,(E,(C,A)))));	20	0.77
topo44	(F,((D,E),(B,(C,A))));	18	0.69
topo45	(F,(E,((D,A),(C,B))));	17	0.65
topo46	(F,(A,((D,C),(E,B))));	17	0.65
topo47	(F,(E,((D,B),(C,A))));	16	0.61
topo48	(F,(A,(E,(B,(D,C)))));	16	0.61
topo49	(F,(E,(C,(A,(D,B)))));	15	0.58
topo50	(F,(A,(C,(D,(E,B)))));	15	0.58
topo51	(F,(E,(B,(C,(D,A)))));	14	0.54
topo52	(F,(C,(E,(B,(D,A)))));	14	0.54
topo53	(F,(C,(A,(E,(D,B)))));	14	0.54
topo54	(F,(B,(D,(A,(E,C)))));	14	0.54
topo55	(F,(B,(C,(D,(E,A)))));	14	0.54
topo56	(F,((D,(E,C)),(A,B)));	14	0.54
topo57	(F,(C,(B,(E,(D,A)))));	13	0.5
topo58	(F,((D,E),(A,(C,B))));	13	0.5
topo59	(F,(E,(D,(A,(C,B)))));	12	0.46
topo60	(F,(E,(A,(C,(D,B)))));	11	0.42
topo61	(F,(E,((D,C),(A,B))));	11	0.42
topo62	(F,(B,(D,(C,(E,A)))));	11	0.42
topo63	(F,(B,(E,(C,(D,A)))));	11	0.42
topo64	(F,(C,(D,(E,(A,B)))));	10	0.38
topo65	(F,(((D,E),A),(C,B)));	10	0.38
topo66	(F,(E,(C,(B,(D,A)))));	9	0.35
topo67	(F,(C,(E,(A,(D,B)))));	9	0.35
topo68	(F,(C,((D,B),(E,A))));	9	0.35
topo69	(F,(((D,B),E),(C,A)));	9	0.35
topo70	(F,(E,(B,(D,(C,A)))));	8	0.31
topo71	(F,(C,(B,(D,(E,A)))));	8	0.31
topo72	(F,(B,(E,(D,(C,A)))));	8	0.31
topo73	(F,(C,(E,(D,(A,B)))));	7	0.27
topo74	(F,(((D,C),E),(A,B)));	7	0.27
topo75	(F,((D,A),(C,(E,B))));	7	0.27
topo76	(F,(((D,A),E),(C,B)));	7	0.27
topo77	(F,((D,B),(A,(E,C))));	7	0.27
topo78	(F,(E,(B,(A,(D,C)))));	6	0.23
topo79	(F,(B,((D,C),(E,A))));	6	0.23
topo80	(F,((D,A),(B,(E,C))));	6	0.23
topo81	(F,(E,(C,(D,(A,B)))));	5	0.19
topo82	(F,(E,(A,(B,(D,C)))));	5	0.19
topo83	(F,(C,(D,(B,(E,A)))));	5	0.19
topo84	(F,(C,(A,(D,(E,B)))));	5	0.19
topo85	(F,(C,((D,A),(E,B))));	5	0.19
topo86	(F,((E,A),(D,(C,B))));	5	0.19
topo87	(F,(E,(A,(D,(C,B)))));	4	0.15
topo88	(F,(B,(E,(A,(D,C)))));	4	0.15
topo89	(F,((D,A),(E,(C,B))));	4	0.15
topo90	(F,(((D,A),B),(E,C)));	4	0.15
topo91	(F,((D,B),(E,(C,A))));	4	0.15
topo92	(F,(C,(D,(A,(E,B)))));	3	0.12
topo93	(F,(((D,C),B),(E,A)));	3	0.12
topo94	(F,(((D,A),C),(E,B)));	3	0.12
topo95	(F,((E,B),(D,(C,A))));	3	0.12
topo96	(F,((D,C),(E,(A,B))));	2	0.08
topo97	(F,(((D,C),A),(E,B)));	2	0.08
topo98	(F,((D,B),(C,(E,A))));	2	0.08
topo99	(F,((E,C),(D,(A,B))));	2	0.08
topo100	(F,((D,(E,B)),(C,A)));	2	0.08
topo101	(F,((D,C),(A,(E,B))));	1	0.04
topo102	(F,(((D,B),C),(E,A)));	1	0.04
topo103	(F,(((D,B),A),(E,C)));	1	0.04
topo104	(F,((D,C),(B,(E,A))));	0	0
topo105	(F,((D,(E,A)),(C,B)));	0	0
		2608	100

## Sheet: Table S5
Table S5. D-statistic test results at tribe level with Origanum vulgare as an outgroup.
P1	P2	P3	Outgroup	ABBA No.	BABA No.	D value	Z value	p-value
Myxopyreae	Forsythieae	Fontanesieae	Origanum_vulgare	43204	23104	0.303131	81.0232	0
Myxopyreae	Forsythieae	Jasmineae	Origanum_vulgare	39745	25081	0.226206	58.6076	0
Myxopyreae	Forsythieae	Oleeae	Origanum_vulgare	50651	22784	0.379478	112.719	0
Myxopyreae	Fontanesieae	Jasmineae	Origanum_vulgare	39978	29287	0.154349	41.7719	0
Myxopyreae	Fontanesieae	Oleeae	Origanum_vulgare	42681	30057	0.173554	48.3332	0
Myxopyreae	Jasmineae	Oleeae	Origanum_vulgare	46645	55564	-0.0872624	27.9781	0
Forsythieae	Fontanesieae	Jasmineae	Origanum_vulgare	23943	28163	-0.0809887	18.1596	0
Forsythieae	Fontanesieae	Oleeae	Origanum_vulgare	22999	38563	-0.252818	66.1373	0
Forsythieae	Jasmineae	Oleeae	Origanum_vulgare	29438	65668	-0.380943	128.44	0
Fontanesieae	Jasmineae	Oleeae	Origanum_vulgare	35412	56766	-0.23166	72.7677	0

## Sheet: Table S6
Table S6. The QuIBL analysis results at the tribe level of Oleaceae.
C1, C2: The time (in coalescent units) since two sister species became isolated from the third species for a triplet topology under the ILS-only and the ILS+introgression distribution model, respectively;
mixprop1, mixprop2: The inferred mixing proroptions for the the ILS-only and ILS+introgression distribution model, respectively;
lambda2Dist, lambda1Dist: The scaling factor to convert the input branch length unit into coalescent units for the ILS+introgression and the ILS-only distribution model, respectively;
BIC1Dist, BIC2Dist: The Bayesian Information Criterion scores for the ILS-only and ILS+introgression model, respectively;
Count: The total number of trees supporting a triplet topology;
dBIC: difference in BIC value between the models. dBIC < -10 implies that the ILS+introgression model is a better fit for the data.
totalIntroProp: Proportion of trees arising via introgression;
triplet	outgroup	C1	C2	mixprop1	mixprop2	lambda2Dist	lambda1Dist	BIC2Dist	BIC1Dist	count	BICdiff	totalIntroProp	Pair
Myxopyreae_Oleeae_Forsythieae	Myxopyreae	0	1.41445	0.101012	0.898988	0.0170737	0.0305977	-8187.25	-7617.28	1533	-569.962	0.528431	Forsythieae_Oleeae
Myxopyreae_Fontanesieae_Oleeae	Myxopyreae	0	1.22103	0.0603398	0.93966	0.0174885	0.0296858	-6775.93	-6275.52	1248	-500.41	0.449653	Fontanesieae_Oleeae
Jasmineae_Oleeae_Myxopyreae	Myxopyreae	0	1.23459	0.0591379	0.940862	0.0202512	0.0346089	-6033.94	-5552.22	1176	-481.717	0.424254	Jasmineae_Oleeae
Jasmineae_Forsythieae_Fontanesieae	Jasmineae	0	1.25365	0.10337	0.89663	0.0257887	0.0432428	-6825.63	-6359.8	1487	-465.825	0.511231	Fontanesieae_Forsythieae
Oleeae_Jasmineae_Forsythieae	Jasmineae	0	1.09558	0.0990818	0.900918	0.0273947	0.0434049	-6942.03	-6498.26	1522	-443.766	0.525766	Forsythieae_Oleeae
Jasmineae_Oleeae_Myxopyreae	Jasmineae	0	1.10144	0.0670351	0.932965	0.0283738	0.0459394	-5191.67	-4777.95	1150	-413.718	0.411392	Myxopyreae_Oleeae
Jasmineae_Oleeae_Fontanesieae	Jasmineae	0	1.07694	0.0903702	0.90963	0.027502	0.0435583	-5838.22	-5442.2	1277	-396.018	0.445398	Fontanesieae_Oleeae
Myxopyreae_Fontanesieae_Forsythieae	Myxopyreae	0	1.49491	0.146164	0.853836	0.0161347	0.0290083	-6913.71	-6521.09	1285	-392.624	0.420697	Fontanesieae_Forsythieae
Jasmineae_Fontanesieae_Myxopyreae	Jasmineae	0	1.18943	0.111424	0.888576	0.0270894	0.0443097	-5826.58	-5445.08	1288	-381.504	0.438836	Myxopyreae_Fontanesieae
Jasmineae_Fontanesieae_Myxopyreae	Myxopyreae	0	1.04534	0.022063	0.977937	0.019584	0.0315871	-4533.17	-4171.67	851	-361.497	0.319104	Jasmineae_Fontanesieae
Myxopyreae_Jasmineae_Forsythieae	Myxopyreae	0	1.48538	0.113893	0.886107	0.0170448	0.0309411	-5060.72	-4731.57	957	-329.15	0.325155	Jasmineae_Forsythieae
Myxopyreae_Jasmineae_Forsythieae	Jasmineae	0	1.1903	0.15966	0.84034	0.0283592	0.0455883	-5835.47	-5513.76	1322	-321.709	0.42597	Myxopyreae_Forsythieae
Jasmineae_Oleeae_Fontanesieae	Fontanesieae	0	1.36395	0.115858	0.884142	0.0155797	0.0272385	-5311.96	-4991.13	960	-320.83	0.325451	Jasmineae_Oleeae
Fontanesieae_Forsythieae_Oleeae	Fontanesieae	0	1.32098	0.189942	0.810058	0.0137095	0.0228034	-7266.53	-6978.35	1256	-288.177	0.39012	Forsythieae_Oleeae
Myxopyreae_Fontanesieae_Oleeae	Fontanesieae	0	1.21624	0.115269	0.884731	0.0137317	0.0226525	-4604.39	-4375.26	786	-229.124	0.26664	Myxopyreae_Oleeae
Oleeae_Jasmineae_Forsythieae	Forsythieae	0	0.825962	0.0932351	0.906765	0.0154971	0.0223188	-4264.02	-4073.6	728	-190.422	0.253115	Jasmineae_Oleeae
Jasmineae_Forsythieae_Fontanesieae	Fontanesieae	0	0.977052	0.126216	0.873784	0.0159132	0.0240879	-3904.69	-3733.6	686	-171.084	0.229837	Jasmineae_Forsythieae
Fontanesieae_Forsythieae_Oleeae	Oleeae	0	1.15752	0.235444	0.764556	0.0129234	0.0201197	-4357.38	-4230.44	729	-126.936	0.213712	Fontanesieae_Forsythieae
Myxopyreae_Fontanesieae_Forsythieae	Fontanesieae	0	0.611941	0.176892	0.823108	0.0213763	0.0275415	-4416.21	-4296.1	830	-120.112	0.261956	Myxopyreae_Forsythieae
Myxopyreae_Fontanesieae_Oleeae	Oleeae	0	1.01689	0.185307	0.814693	0.0154018	0.0231721	-3280.82	-3167.64	574	-113.172	0.179307	Myxopyreae_Fontanesieae
Myxopyreae_Oleeae_Forsythieae	Oleeae	0	1.02585	0.226803	0.773197	0.0155978	0.0230701	-3306.28	-3217.01	582	-89.2769	0.172546	Myxopyreae_Forsythieae
Fontanesieae_Forsythieae_Oleeae	Forsythieae	0	0.873253	0.232205	0.767795	0.0125508	0.017549	-3867.72	-3784.85	623	-82.8754	0.183411	Fontanesieae_Oleeae
Jasmineae_Oleeae_Fontanesieae	Oleeae	0	1.02382	0.178874	0.821126	0.0161337	0.024319	-2078.81	-2009.73	371	-69.0887	0.116809	Jasmineae_Fontanesieae
Myxopyreae_Oleeae_Forsythieae	Forsythieae	0	1.15168	0.336793	0.663207	0.0126172	0.0187604	-2971.48	-2928.14	493	-43.3359	0.125368	Myxopyreae_Oleeae
Jasmineae_Oleeae_Myxopyreae	Oleeae	0	0.670299	0.180751	0.819249	0.0229599	0.0302991	-1439.2	-1402.46	282	-36.7377	0.0885845	Myxopyreae_Jasmineae
Myxopyreae_Jasmineae_Forsythieae	Forsythieae	0	0.587611	0.205345	0.794655	0.0195452	0.0248262	-1803.56	-1768.08	329	-35.488	0.100246	Myxopyreae_Jasmineae
Jasmineae_Fontanesieae_Myxopyreae	Fontanesieae	0	1.31216	0.508019	0.491981	0.0182698	0.0263883	-2467.82	-2465.32	469	-2.49362	0.0884736	Myxopyreae_Jasmineae
Oleeae_Jasmineae_Forsythieae	Oleeae	0	1.34611	0.526384	0.473616	0.0159377	0.0230732	-1974	-1976.78	358	2.78748	0.0650132	Jasmineae_Forsythieae
Jasmineae_Forsythieae_Fontanesieae	Forsythieae	0	1.618	0.560891	0.439109	0.0139846	0.0210984	-2470.77	-2480.87	435	10.1044	0.0732409	Jasmineae_Fontanesieae
Myxopyreae_Fontanesieae_Forsythieae	Forsythieae	0	1.36557	0.63175	0.36825	0.0151351	0.0208452	-2809.9	-2824.24	493	14.3383	0.0696117	Myxopyreae_Fontanesieae

## Sheet: Table S7
Table S7. Average total introgression proportion per species pair in the QuIBL analysis at the tribe level of Oleaceae.
Pair	Mean total non-ILS proportion
Fontanesieae_Forsythieae	0.38188
Fontanesieae_Oleeae	0.359487
Forsythieae_Oleeae	0.481439
Jasmineae_Fontanesieae	0.217957
Jasmineae_Forsythieae	0.277496
Jasmineae_Oleeae	0.334273
Myxopyreae_Fontanesieae	0.309072
Myxopyreae_Forsythieae	0.286824
Myxopyreae_Jasmineae	0.0944152
Myxopyreae_Oleeae	0.2678

## Sheet: Table S8
Table S8. Frequency of all the possible tree topologies from five species the subtribe level of tribe Oleeae.
	Topology	Gene tree No.	Weight (%)
Topo01	(A,(B,(C,(D,E))));	560	30.03
Topo02	(A,(C,(B,(D,E))));	341	18.28
Topo03	(A,((B,C),(D,E)));	332	17.8
Topo04	(A,(B,(E,(C,D))));	90	4.83
Topo05	(A,(B,(D,(C,E))));	88	4.72
Topo06	(A,(D,(E,(B,C))));	73	3.91
Topo07	(A,(E,(D,(B,C))));	73	3.91
Topo08	(A,(C,(E,(B,D))));	47	2.52
Topo09	(A,(D,(B,(C,E))));	47	2.52
Topo10	(A,(C,(D,(B,E))));	40	2.14
Topo11	(A,(D,(C,(B,E))));	38	2.04
Topo12	(A,(E,(B,(C,D))));	35	1.88
Topo13	(A,(E,(C,(B,D))));	35	1.88
Topo14	(A,((B,D),(C,E)));	33	1.77
Topo15	(A,((B,E),(C,D)));	33	1.77
		1865
A: Forsythia suspensa
B: Schreberinae, Schrebera swietenioides
C: Ligustrinae, Syringa pubescens
D: Fraxininae, Fraxinus excelsior
E: Oleinae, Olea europaea

## Sheet: Table S9
Table S9. D-statistic test results at subtribe of tribe Oleeae with Forsythia suspensa as an outgroup.
P1	P2	P3	Outgroup	ABBA No.	BABA No.	D value	Z value	p-value
Schreberinae	Ligustrinae	Fraxininae	Forsythia suspensa	27650	19532	0.172057	36.9805	0
Schreberinae	Ligustrinae	Oleinae	Forsythia suspensa	26461	20282	0.132191	28.2974	0
Schreberinae	Fraxininae	Oleinae	Forsythia suspensa	30527	9365	0.0194016	4.7008	2.59138e-06
Ligustrinae	Fraxininae	Oleinae	Forsythia suspensa	23228	28433	-0.100753	23.722	0

## Sheet: Table S10
Table S10. The QuIBL analysis results at the subtribe level of tribe Oleeae.
C1, C2: The time (in coalescent units) since two sister species became isolated from the third species for a triplet topology under the ILS-only and the ILS+introgression distribution model, respectively;
mixprop1, mixprop2: The inferred mixing proroptions for the the ILS-only and ILS+introgression distribution model, respectively;
lambda2Dist, lambda1Dist: The scaling factor to convert the input branch length unit into coalescent units for the ILS+introgression and the ILS-only distribution model, respectively;
BIC1Dist, BIC2Dist: The Bayesian Information Criterion scores for the ILS-only and ILS+introgression model, respectively;
Count: The total number of trees supporting a triplet topology;
dBIC: difference in BIC value between the models. dBIC < -10 implies that the ILS+introgression model is a better fit for the data.
totalIntroProp: Proportion of trees arising via introgression;
triplet	outgroup	C1	C2	mixprop1	mixprop2	lambda2Dist	lambda1Dist	BIC2Dist	BIC1Dist	count	BICdiff	totalIntroProp	Pair
Ligustrinae_Fraxininae_Schreberinae	Schreberinae	0	0.765585	0.903783	0.0962166	0.0134224	0.0141657	-5414.69	-5432.35	835	17.6563	0.0430782	Ligustrinae_Fraxininae
Ligustrinae_Fraxininae_Schreberinae	Ligustrinae	0	49.866	0.995834	0.00416639	0.0127876	0.0154391	-3184.41	-3044.19	481	-140.222	0.00107455	Schreberinae_Fraxininae
Ligustrinae_Fraxininae_Schreberinae	Fraxininae	0	69.4834	0.998179	0.00182149	0.0106912	0.0120443	-3850.17	-3747.94	549	-102.234	0.000536193	Schreberinae_Ligustrinae
Schreberinae_Ligustrinae_Oleinae	Schreberinae	0	1.01928	0.880279	0.119721	0.0123823	0.0136171	-5468.27	-5491.71	834	23.4423	0.0535376	Ligustrinae_Oleinae
Schreberinae_Ligustrinae_Oleinae	Oleinae	0	23.4161	0.98919	0.0108095	0.00978654	0.0118971	-3932.17	-3802.61	555	-129.56	0.00321677	Schreberinae_Ligustrinae
Schreberinae_Ligustrinae_Oleinae	Ligustrinae	0	59.7641	0.997899	0.00210084	0.0108806	0.0122467	-3317.56	-3233.01	476	-84.553	0.000536193	Schreberinae_Oleinae
Schreberinae_Oleinae_Fraxininae	Schreberinae	0	1.11539	0.405991	0.594009	0.0121329	0.0173447	-8278.07	-8178.78	1340	-99.2957	0.426795	Oleinae_Fraxininae
Schreberinae_Oleinae_Fraxininae	Oleinae	0	17.8753	0.980546	0.0194543	0.0117763	0.015205	-1709.63	-1632.12	257	-77.5064	0.00268083	Schreberinae_Fraxininae
Schreberinae_Oleinae_Fraxininae	Fraxininae	0	3.03598	0.846882	0.153118	0.00682219	0.00981579	-1901.13	-1936.75	268	35.6156	0.022003	Schreberinae_Oleinae
Oleinae_Fraxininae_Ligustrinae	Oleinae	0	41.1528	0.990596	0.00940439	0.00821344	0.0110102	-2370.24	-2232.93	319	-137.305	0.00160858	Ligustrinae_Fraxininae
Oleinae_Fraxininae_Ligustrinae	Fraxininae	0	7.24517	0.966733	0.0332669	0.00844342	0.010514	-2208.6	-2198.39	310	-10.2087	0.00552961	Ligustrinae_Oleinae
Oleinae_Fraxininae_Ligustrinae	Ligustrinae	0	0.79316	0.336341	0.663659	0.0111428	0.0146681	-8061.98	-7957.86	1236	-104.125	0.43983	Oleinae_Fraxininae

[truncated: 2 more sheets: Table S11, Table S12]
